# Supplementary material for: Characterisation of the heat shock protein Tid and its involvement in stress response regulation in Apis cerana
Source: Front Physiol. 2022 Dec 22;13:1068873. doi: 10.3389/fphys.2022.1068873 (PMC9813389; doi:10.3389/fphys.2022.1068873)
Supplement: Supplementary file 4 [file Table1.XLSX]

## Sheet: Table S1
Table S1. Primers used in this study.
Abbreviation	Primer sequence (5’–3’)	Description	Reference
AccTidCDSF	ATGCGTCTTTTATGCAACATG	CDS primer of AccTid-L and AccTid-S, forward	This study
AccTid-LCDSR	TTAAGATGCTTCCCGTCTTCT	CDS primer of AccTid-L, reverse
AccTid-SCDSF	CTATCCAAATATAGCTTTCTT	CDS primer of AccTid-S, forward
AccTidRNAiF	GGATCCTAATACGACTCACTATAGGGACACATGGGGAGCTACATCAG	RNAi primer of AccTid, forward
AccTidRNAiR	GGATCCTAATACGACTCACTATAGGCTATCACTTTTTTACGTTGCAC	RNAi primer of AccTid, reverse
GFPRNAiF	TAATACGACTCACTATAGGGCGAAGTGGAGAGGGTGAAGGTGA	RNAi primer of GFP, forward
GFPRNAiR	TAATACGACTCACTATAGGGCGAGGTAAAAGGACAGGGCCATC	RNAi primer of GFP, reverse
AccTidRTF	GCTGCCAGAGGAGTGAATA	qRT–PCR primer of AccTid, forward
AccTidRTR	GGACCAGTGCTAATCGTTTC	qRT–PCR primer of AccTid, reverse
β-actinF	TTATATGCCAACACTGTCCTTT	Standard control qRT–PCR primer, forward	Li et al. 2012
β-actinR	AGAATTGATCCACCAATCCA	Standard control qRT–PCR primer, reverse
Trx1RTF	GGTTTGAGAATTATACGCACTGC	qRT–PCR primer of Trx1, forward	Yao et al. 2014
Trx1RTR	GAGTAAGCATGCGACAAGGAT	qRT–PCR primer of Trx1, reverse
Trx2RTF	GGTTCGGTAGTACTTGTGGAC	qRT–PCR primer of Trx2, forward	Yao et al. 2013
Trx2RTR	GGACCACACCACATAGCAAAG	qRT–PCR primer of Trx2, reverse
SOD1RTF	AAACTATTCAACTTCAAGGACC	qRT–PCR primer of SOD1, forward	Yao et al. 2014
SOD1RTR	CACAAGCAAGACGAGCACC	qRT–PCR primer of SOD1, reverse
CYP4G11RTF	CGCAAAGAGAATGGGAAGG	qRT–PCR primer of CYP4G11, forward	Shi et al. 2013
CYP4G11RTR	CTTTTGTGTGACGGAGGTGC	qRT–PCR primer of CYP4G11, reverse
GSTs4RTF	CTTCTTAGTTATGGAGGTGTTG	qRT–PCR primer of GSTs4, forward	Yu et al. 2012
GSTs4RTR	GCCATCTGAAATCGTAAAGAG	qRT–PCR primer of GSTs4, reverse
GSTO2RTF	CCAGAAGTAAAAGGACAAGTTCGT	qRT–PCR primer of GSTO2, forward	Zhang et al. 2012
GSTO2RTR	CCATTAACATCAACAAGTGCTGGT	qRT–PCR primer of GSTO2, reverse
GSTDRTF	CGAAGGAGAAAACTATGTGGCAG	qRT–PCR primer of GSTD, forward	Yan et al. 2013
GSTDRTR	CGTAATCCACCACCTCTATCG	qRT–PCR primer of GSTD, reverse
GSTT1RTF	GGACAACCAGTGACACAAGAA	qRT–PCR primer of GSTT1, forward	Liu et al. 2016
GSTT1RTF	TGCTCCAATTCACATGCTCCA	qRT–PCR primer of GSTT1, reverse
Tpx4RTF	GCGTTAACTGTTCGTGCTTT	qRT–PCR primer of Tpx4, forward	Huaxia et al. 2015
Tpx4RTR	CAAGGAATCTATAACTCGCAAG	qRT–PCR primer of Tpx4, reverse
Tpx5RTF	GGGGTATTCTATTTTCGCATCCA	qRT–PCR primer of Tpx5, forward	Yan et al. 2014
Tpx5RTR	CCATTTACGATGAGAATCGACTGA	qRT–PCR primer of Tpx5, reverse
CDK5RTF	CGAACGCCGGTAGACCCTTG	qRT–PCR primer of CDK5, forward	Zhao et al. 2018
CDK5RTR	CCTTGAGCGGGATGATAAAGTGG	qRT–PCR primer of CDK5, reverse
CDK5rRTF	CAACACGCACAACCCGAC	qRT–PCR primer of CDK5r, forward	Zhao et al. 2018
CDK5rRTR	GGAAGTCTCTTAAACGGGTGC	qRT–PCR primer of CDK5r, reverse
MsrBF	AAGTATTAGATCAGGGACGAG	qRT–PCR primer of MsrB, forward	Liu et al. 2015
MsrBR	TCTTCTTCTCTTCTCCTGCTGG	qRT–PCR primer of MsrB, reverse
GSTZ1RTF	CGAATCCGTCCATCAAAGCC	qRT–PCR primer of GSTZ1, forward	Yan et al. 2012
GSTZ1RTR	GTTGTGCCCATTCCTTTTTACG	qRT–PCR primer of GSTZ1, reverse
p38bRTF	GCTGTAAATGAGGATTGTGAGCTG	qRT–PCR primer of p38b, forward	Zhang et al. 2012
p38bRTR	CGTCTCGTGGAGTACCCAGTAT	qRT–PCR primer of p38b, reverse
TrxR1RTF	TCCTGCTATGTATGTCGC	qRT–PCR primer of TrxR1, forward	Yang et al. 2010
TrxR1RTR	AGTTGCCATTTCCTGTTC	qRT–PCR primer of TrxR1, reverse
Hsc70-3F	AAGTCAGCGATTCCGATAAG	qRT–PCR primer of Hsc70-3, forward	This study
Hsc70-3R	TTCATCATCTCCACCAGTTG	qRT–PCR primer of Hsp70-3, reverse
Hsc70-5F	CAATCAAGTGGCGGTCTT	qRT–PCR primer of Hsc70-5, forward
Hsc70-5R	CTTCTGGTTCCGTGTCATC	qRT–PCR primer of Hsp70-5, reverse
Hsp83F	CTGGAGATGAAGTCTGTTC	qRT–PCR primer of Hsp83, forward
Hsp83R	CCTCAGGAAACTCTAAACC	qRT–PCR primer of Hsp83, reverse
DnaJB6F	GGAGGAAGCAAACAAGAG	qRT–PCR primer of DnaJB6, forward	Li et al. 2022
DnaJB6R	TGGAAAGGAGAGTCAAAGA	qRT–PCR primer of DnaJB6, reverse
DnaJshvF	AACGTCTGCTAGAATGGCAGC	qRT–PCR primer of DnaJshv, forward
DnaJshvR	ATTGCATGTTGGCTTGCTGTT	qRT–PCR primer of DnaJshv, reverse
DnaJB13F	GCAGTAACGCAGTCTCCA	qRT–PCR primer of DnaJB13, forward
DnaJB13R	ATTTATCGTCTCCCACCA	qRT–PCR primer of DnaJB13, reverse
DnaJB14F	CGCTAAACTTACCTTCTTCAAT	qRT–PCR primer of DnaJB14, forward
DnaJB14R	GTTGATTTGTTGTCCATTTCT	qRT–PCR primer of DnaJB14, reverse
DnaJC1F	AAACCTACTCCTTCTGGG	qRT–PCR primer of DnaJC1, forward	Zhang et al. 2019
DnaJC1R	GCTCTTTGTTGTTCTTGAC	qRT–PCR primer of DnaJC1, reverse
DnaJC2F	TAGGCACAAAGCAACCGA	qRT–PCR primer of DnaJC2, forward	This study
DnaJC2R	CCACACTGTCGTAACTCCGA	qRT–PCR primer of DnaJC2, reverse
DnaJC3F	AGGAACCAACTCAGGCAA	qRT–PCR primer of DnaJC3, forward	Zhang et al. 2019
DnaJC3R	CAAACATTTCAGCAGCAAGA	qRT–PCR primer of DnaJC3, reverse
DnaJC4F	TTGAAATACCTATATTAATTCGTG	qRT–PCR primer of DnaJC4, forward	This study
DnaJC4R	TATCAGGATGCATTTGTTTTGAT	qRT–PCR primer of DnaJC4, reverse
DnaJC5F	TTGTTGTCACTTCTGGTTGG	qRT–PCR primer of DnaJC5, forward	Zhang et al. 2019
DnaJC5R	TCGTCACTTTCCTCTTCCTT	qRT–PCR primer of DnaJC5, reverse
DnaJC11F	TCCCAAGAAATGCTACACAG	qRT–PCR primer of DnaJC11, forward	This study
DnaJC11R	GCTCTACTATCTCCCAACCTTC	qRT–PCR primer of DnaJC11, reverse
DnaJC12F	TCCTGACAAGAACGAAGGG	qRT–PCR primer of DnaJC12, forward
DnaJC12R	TATTTGCTCCTCTGCTCGG	qRT–PCR primer of DnaJC12, reverse
DnaJC13F	TCTTCTCTTGCCTCGGACA	qRT–PCR primer of DnaJC13, forward
DnaJC13R	ACCACCTAATCTCGCACACG	qRT–PCR primer of DnaJC13, reverse
DnaJC16F	GTCAATGGAACGAAACACG	qRT–PCR primer of DnaJC16, forward
DnaJC16R	ATTCTCCTACAACTGCGGC	qRT–PCR primer of DnaJC16, reverse
DnaJC17F	ACACGAGAAAATGCCTAC	qRT–PCR primer of DnaJC17, forward	Zhang et al. 2019
DnaJC17R	ACTTGTTTCGATCCTTCC	qRT–PCR primer of DnaJC17, reverse
DnaJC21F	CTCAACTACTTGCTTCAAAG	qRT–PCR primer of DnaJC21, forward	This study
DnaJC21R	ACCACTCTTCTATTAGGAGC	qRT–PCR primer of DnaJC21 reverse
DnaJC28F	ACAGCACCACAACATCGT	qRT–PCR primer of DnaJC28, forward	Zhang et al. 2019
DnaJC28R	GATCCATGCCAAAACGTG	qRT–PCR primer of DnaJC28 reverse
Hsp22.6F	CGATGAGCACGGTTGGATTTCAC	qRT–PCR primer of Hsp22.6, forward	Zhang et al. 2014
Hsp22.6R	GGTTCTGCTGCTGTTTGGGTG	qRT–PCR primer of Hsp22.6, reverse

## Sheet: Table S2
Table S2. The manufacturers, active ingredient contents and dosage forms of the agrochemicals used in our experiment.
	Manufacturer	Dosage form	Active ingredient content
Beta-cypermethrin	Shandong Huayang Technology Co., Ltd.	Emulsifiable concentrate	0.045
Methomyl	Planck Biochemical Industry Co., Ltd.	Emulsifiable concentrate	0.2
Abamectin	Hebei Guanlong Agrochemical Co., Ltd.	Emulsifiable concentrate	0.05
Imidacloprid	Hebei Guanlong Agrochemical Co., Ltd.	Water dispersing granule	0.7
Spirodiclofen	Yongnong Bioscience Co., Ltd.	Suspension concentrate	240 g/L
Bifenthrin	Yongnong Bioscience Co., Ltd.	Emulsifiable concentrate	100 g/L
Paraquat	Jinan Lvba Chemicals Co., Ltd.	Aqueous solutions	200 g/L

## Sheet: Table S3
Table S3. The collection time of each treatment group.
Groups	Experiment condition	Collection time after treatment
Group 1	46°C treatment	0 h, 1 h, 2 h,3 h, 4 h, 5 h
Group 2	43°C treatment	0 h, 1 h, 2 h,3 h, 4 h, 5 h
Group 3	40°C treatment	0 h, 1 h, 2 h,3 h, 4 h, 5 h
Group 4	4°C treatment	0 h, 1 h, 2 h,3 h, 4 h, 5 h
Group 5	Cypermethrin treatment	0 h, 1 h, 2 h,3 h, 4 h, 5 h
Group 6	Methomyl treatment	0 h, 1 h, 2 h,3 h, 4 h, 5 h
Group 7	Abamectin treatment	0 h, 1 h, 2 h,3 h, 4 h, 5 h
Group 8	Iimidacloprid treatment	0 h, 1 h, 2 h,3 h, 4 h, 5 h
Group 9	Spirodiclofen treatment	0 h, 1 h, 2 h,3 h, 4 h, 5 h
Group 10	Bifenthrin treatment	0 h, 1 h, 2 h,3 h, 4 h, 5 h
Group 11	UV treatment	0 h, 1 h, 2 h,3 h, 4 h, 5 h
Group 12	H2O2	0 h, 1 h, 2 h,3 h, 4 h, 5 h
Group 13	paraquat	0 h, 1 h, 2 h,3 h, 4 h, 5 h
Group 14	sodium arsenite	0 h, 1 h, 2 h,3 h, 4 h, 5 h
Group 12	No treatment	0 h, 1 h, 2 h,3 h, 4 h, 5 h
Group 13	40°C treatment	0 h, 12 h, 24 h,36 h, 48 h
Group 14	No treatment	0 h, 12 h, 24 h,36 h, 48 h
